# Supplementary material for: Association between goiter and type 2 diabetes in a Chinese population: a cross-sectional study using CHNS data
Source: Front Endocrinol (Lausanne). 2026 Apr 7;17:1763534. doi: 10.3389/fendo.2026.1763534 (PMC13095509; doi:10.3389/fendo.2026.1763534)
Supplement: Supplementary file 2 [file Supplementaryfile1.xlsx]

## Sheet: Table S1
Variable	Data count	Number of missing data	Missing proportion
idind	82325	0	0
wave	82325	0	0
height	75768	6557	0.08
weight	75446	6879	0.084
bmi	75344	6981	0.085
high_blood_pressure	82118	207	0.003
smoking	79742	2583	0.031
diabetes	82325	0	0
edu	78466	3859	0.047
urban	81962	363	0.004
insurance	80749	1576	0.019
work	77061	5264	0.064
age	82324	1	0
race	79690	2635	0.032
sex	82325	0	0
