# Supplementary material for: Association between goiter and type 2 diabetes in a Chinese population: a cross-sectional study using CHNS data
Source: Front Endocrinol (Lausanne). 2026 Apr 7;17:1763534. doi: 10.3389/fendo.2026.1763534 (PMC13095509; doi:10.3389/fendo.2026.1763534)
Supplement: Supplementary file 3 [file DataSheet1.csv]

变量名	存在数据数	缺失数据数	缺失比例
idind	82325	0	0%
wave	82325	0	0%
height	75768	6557	8%
weight	75446	6879	8.4%
bmi	75344	6981	8.5%
high_blood_pressure	82118	207	0.3%
smoking	79742	2583	3.1%
diabetes	82325	0	0%
edu	78466	3859	4.7%
urban	81962	363	0.4%
insurance	80749	1576	1.9%
work	77061	5264	6.4%
age	82324	1	0%
race	79690	2635	3.2%
sex	82325	0	0%
