# Supplementary material for: Association between goiter and type 2 diabetes in a Chinese population: a cross-sectional study using CHNS data
Source: Front Endocrinol (Lausanne). 2026 Apr 7;17:1763534. doi: 10.3389/fendo.2026.1763534 (PMC13095509; doi:10.3389/fendo.2026.1763534)
Supplement: Supplementary file 4 [file DataSheet2.csv]

Model	Variable	Beta	OR	OR_95CI	CI_lower	CI_upper	P_value	P_formatted
Model 1	(Intercept)	-3.37936601213149	0.0340690472518285	0.034 (0.033-0.036)	0.0326088724640284	0.0355736321318085	0	<0.001
Model 1	GoiterYes	0.848433539948208	2.33598475760821	2.336 (1.208-4.075)	1.20842628114305	4.07451261856278	0.0138691658008165	0.014
Model 2	(Intercept)	-6.23305122937338	0.00196345180564522	0.002 (0.002-0.002)	0.00162253922235934	0.00236926337782366	0	<0.001
Model 2	GoiterYes	0.931565219266232	2.53847934649497	2.538 (1.297-4.505)	1.29651688471206	4.5047287898927	0.00848883753629459	0.008
Model 2	age	0.0528979252621447	1.05432201998274	1.054 (1.051-1.058)	1.05117398644874	1.05750153258755	0	<0.001
Model 2	sexmale	0.108880895054458	1.11502953689997	1.115 (1.021-1.218)	1.02109978743595	1.21761167249887	0.0153138774086693	0.015
Model 2	ethnicityOther	-0.566550785639793	0.567479425085486	0.567 (0.466-0.685)	0.465565926109695	0.684638102049669	4.41664926853491e-10	<0.001
Model 3	(Intercept)	-5.97080523718071	0.0025521854767056	0.003 (0.000-0.352)	2.90932218789647e-05	0.351614658538084	0.0188792763987702	0.019
Model 3	GoiterYes	0.998669976357472	2.71466885256442	2.715 (1.356-4.947)	1.3564701079727	4.94718606064822	0.00638307401526617	0.006
Model 3	height	-0.016017574219416	0.984110024937804	0.984 (0.954-1.013)	0.953811345318002	1.01254116123578	0.278448775607866	0.278
Model 3	weight	0.0485542774601838	1.04975234816533	1.050 (1.016-1.090)	1.01618930043977	1.08957182681037	0.0026481690711464	0.003
Model 3	bmi	-0.00163589897666582	0.998365438376707	0.998 (0.911-1.080)	0.910839483328314	1.08028821018483	0.969645361938851	0.970
Model 3	high_blood_pressureNo	-0.960044133349694	0.382875988002365	0.383 (0.346-0.423)	0.346462266427996	0.423236330338849	0	<0.001
Model 3	smokingnever	0.0391159049658842	1.03989100519698	1.040 (0.918-1.179)	0.917729617107816	1.17916126416362	0.540294760868195	0.540
Model 3	smokingpast	0.0814226279715285	1.08482927889493	1.085 (0.880-1.330)	0.879822257644935	1.329831582284	0.442006214158675	0.442
Model 3	eduPrimary_or_below	-0.163035260686036	0.849561231774586	0.850 (0.764-0.945)	0.763764349705262	0.944708211355022	0.00259500050093164	0.003
Model 3	eduUniversity_or_higher	-0.0434270455987135	0.957502405557678	0.958 (0.804-1.134)	0.804346698714206	1.13387729937585	0.618527356860994	0.619
Model 3	urbanUrban	0.304124811950658	1.35543822042087	1.355 (1.232-1.491)	1.23205621334713	1.49124623142766	4.30548929841734e-10	<0.001
Model 3	insuranceYes	0.659243666153124	1.93332953872352	1.933 (1.713-2.188)	1.71292575897446	2.18758804280419	0	<0.001
Model 3	workNo	0.369753535719205	1.44737784376019	1.447 (1.290-1.625)	1.28962340067443	1.62488241816021	3.15874881806621e-10	<0.001
Model 3	age	0.0402187566673352	1.04103848339422	1.041 (1.037-1.046)	1.03654731649071	1.04558536598252	0	<0.001
Model 3	ethnicityOther	-0.177462618033409	0.837392302121732	0.837 (0.684-1.016)	0.683699396187644	1.01572463343861	0.0721613760875759	0.072
Model 3	sexmale	-0.0472109047773269	0.953886197218038	0.954 (0.830-1.096)	0.830076089692871	1.09561370985148	0.504635695540169	0.505
