# Supplementary material for: Association between goiter and type 2 diabetes in a Chinese population: a cross-sectional study using CHNS data
Source: Front Endocrinol (Lausanne). 2026 Apr 7;17:1763534. doi: 10.3389/fendo.2026.1763534 (PMC13095509; doi:10.3389/fendo.2026.1763534)
Supplement: Supplementary file 5 [file DataSheet3.csv]

term	estimate	std.error	statistic	p.value
(Intercept)	-3.37959618843874	0.022200873890235	-152.228070171834	0
GoiterYes	0.807678161661101	0.313602318477639	2.57548530119905	0.0100099527798476
