# Supplementary material for: Association between goiter and type 2 diabetes in a Chinese population: a cross-sectional study using CHNS data
Source: Front Endocrinol (Lausanne). 2026 Apr 7;17:1763534. doi: 10.3389/fendo.2026.1763534 (PMC13095509; doi:10.3389/fendo.2026.1763534)
Supplement: Supplementary file 6 [file DataSheet4.csv]

term	estimate	std.error	statistic	p.value
(Intercept)	-6.23454784233604	0.0965965855330208	-64.5421140709451	0
GoiterYes	0.892642173826219	0.321072143659865	2.78019190220332	0.00543267837855828
age	0.0529115376624501	0.00153120245927567	34.5555464216533	1.17658936440817e-261
sexmale	0.108902193782497	0.0449075011643033	2.42503347901848	0.0153069750832191
ethnicityOther	-0.570623377611894	0.0984883019828133	-5.79381882034549	6.88036830224863e-09
