# Supplementary material for: Association between goiter and type 2 diabetes in a Chinese population: a cross-sectional study using CHNS data
Source: Front Endocrinol (Lausanne). 2026 Apr 7;17:1763534. doi: 10.3389/fendo.2026.1763534 (PMC13095509; doi:10.3389/fendo.2026.1763534)
Supplement: Supplementary file 7 [file DataSheet5.csv]

term	estimate	std.error	statistic	p.value
(Intercept)	-5.71521573896356	2.41426626737185	-2.36726819083841	0.0179199419580879
GoiterYes	0.962171792834009	0.333237083869252	2.88734909591132	0.0038850291615663
height	-0.0176678483946399	0.0153462009682001	-1.15128483142184	0.249615075400946
weight	0.050778614653502	0.0179325951373915	2.83163782288391	0.00463102707534362
bmi	-0.00719437159420324	0.0439057565065254	-0.163859415407954	0.869841816993683
high_blood_pressureNo	-0.960667362199996	0.0510788837658889	-18.8075245849742	6.55269286533583e-79
smokingnever	0.039259192451464	0.0639664633576967	0.613746491375158	0.539382861204204
smokingpast	0.0790747261498327	0.105475555844954	0.749697174064387	0.453437109913325
eduPrimary_or_below	-0.163180763948081	0.0542638760576423	-3.00717117543797	0.00263691233095078
eduUniversity_or_higher	-0.0456218817363867	0.0876679509987708	-0.520394068945747	0.60278894308602
urbanUrban	0.30425215865058	0.0487228411410191	6.24454878913935	4.25025250003151e-10
insuranceYes	0.660508567331202	0.062424633139274	10.5808962602561	3.65445565772192e-26
workNo	0.370046087709464	0.058966269131624	6.27555538376441	3.48388435899537e-10
age	0.0402500924155961	0.00221534570173523	18.1687636309173	9.1230941140269e-74
ethnicityOther	-0.181364771405518	0.101100118247855	-1.79391255469047	0.072827127248783
sexmale	-0.0486568691875814	0.07085001815065	-0.686758739907748	0.49223477434566
